# Supplementary material for: Evaluating the Impacts of Climate Factors and Flavonoids Content on Chinese Prickly Ash Peel Color Based on HPLC-MS and Structural Equation Model
Source: Foods. 2022 Aug 22;11(16):2539. doi: 10.3390/foods11162539 (PMC9407495; doi:10.3390/foods11162539)
Supplement: Supplementary file 1 [file foods-11-02539-s001.zip]

Archive with 1 entries (1 files):
- foods-1854872-Supplementary.pdf
